# Supplementary material for: Epitaxial Growth and Structural Characterizations of MnBi2Te4 Thin Films in Nanoscale
Source: Nanomaterials (Basel). 2021 Dec 7;11(12):3322. doi: 10.3390/nano11123322 (PMC8703544; doi:10.3390/nano11123322)
Supplement: Supplementary file 1 [file nanomaterials-11-03322-s001.zip]

Archive with 1 entries (1 files):
- nanomaterials-1464090-supplementary.pdf
